# Supplementary material for: Multi-omics analysis reveals diagnostic and therapeutic biomarkers for aging phenotypes in ulcerative colitis
Source: PLoS One. 2025 Dec 17;20(12):e0338880. doi: 10.1371/journal.pone.0338880 (PMC12711006; doi:10.1371/journal.pone.0338880)
Supplement: S1 Data — (ZIP) [file pone.0338880.s007.zip]

Archive with 7 entries (5 files):
- Supporting informmation 2 Raw data/
- Supporting informmation 2 Raw data/Fig 8.data/
- Supporting informmation 2 Raw data/Fig 8.data/Fig 8A.xlsx
- Supporting informmation 2 Raw data/Fig 8.data/Fig 8D.xlsx
- Supporting informmation 2 Raw data/Fig 8.data/Fig 8F H.xlsx
- Supporting informmation 2 Raw data/Immunohistochemistry.pdf
- Supporting informmation 2 Raw data/WB.pdf
