# Supplementary material for: Multi-omics analysis reveals diagnostic and therapeutic biomarkers for aging phenotypes in ulcerative colitis
Source: PLoS One. 2025 Dec 17;20(12):e0338880. doi: 10.1371/journal.pone.0338880 (PMC12711006; doi:10.1371/journal.pone.0338880)
Supplement: S1 Data — (ZIP) [file pone.0338880.s007.zip › Supporting informmation 2 Raw data/Fig 8.data/Fig 8A.xlsx]

## Sheet: Sheet1
target	Control(2-ΔΔCT)	Medol(2-ΔΔCT)
CXCL1	0.965936	1.53421
	1	1.53421
	1.02811	1.75018
MMP9	0.995026	3.50036
	1.01396	3.5247
	1	3.42832
STAT1	0.97942	1.28343
	1.02811	1.25701
	1	1.34723
