# Supplementary material for: Multi-omics analysis reveals diagnostic and therapeutic biomarkers for aging phenotypes in ulcerative colitis
Source: PLoS One. 2025 Dec 17;20(12):e0338880. doi: 10.1371/journal.pone.0338880 (PMC12711006; doi:10.1371/journal.pone.0338880)
Supplement: S1 Data — (ZIP) [file pone.0338880.s007.zip › Supporting informmation 2 Raw data/Fig 8.data/Fig 8D.xlsx]

## Sheet: Sheet1
			Area	Mean	Min	Max	IntDen	RawIntDen		IntDen/Area	归一化
CXCL12	Control	Stain Color Detection	12558336	0.002	0	1.202	24579.3	-1103314011		0.00195721	1.09949
	Control	Stain Color Detection	12558336	0.002	0	1.084	22355.2	-1103395607		0.00178011	1
	Control	Stain Color Detection	12558336	0.001	0	1.628	18365.8	-1100674804		0.00146244	0.821545
	Model	Stain Color Detection	12558336	0.002	0	1.26	29955.1	-1104654248		0.00238528	1.33996
	Model	Stain Color Detection	12558336	0.002	0	1.561	29241.3	-1104357438		0.00232844	1.30803
	Model	Stain Color Detection	12558336	0.003	0	1.327	32036.8	-1106473739		0.00255104	1.43308
VEGFA	Control	Stain Color Detection	12558336	0.01	0	1.929	126472	-1144137728		0.0100707	1.07642
	Control	Stain Color Detection	12558336	0.009	0	2.708	117493	-1140990676		0.00935581	1
	Control	Stain Color Detection	12558336	0.006	0	1.929	81555.4	-1126474745		0.00649413	0.694128
	Model	Stain Color Detection	12558336	0.03	0	1.929	299179	-1242903096		0.0238231	2.54635
	Model	Stain Color Detection	12558336	0.021	0	1.929	262625	-1199933296		0.0209124	2.23523
	Model	Stain Color Detection	12558336	0.013	0	1.929	234853	-1160773127		0.018701	1.99886
