# Supplementary material for: Multi-omics analysis reveals diagnostic and therapeutic biomarkers for aging phenotypes in ulcerative colitis
Source: PLoS One. 2025 Dec 17;20(12):e0338880. doi: 10.1371/journal.pone.0338880 (PMC12711006; doi:10.1371/journal.pone.0338880)
Supplement: S1 Data — (ZIP) [file pone.0338880.s007.zip › Supporting informmation 2 Raw data/Fig 8.data/Fig 8F H.xlsx]

## Sheet: Sheet1
	Area	Mean	Min	Max	IntDen	RawIntDen										归一化
1	2480	93.895	1	242	232860	232860	K	Action					232860	K
2	2480	97.426	3	242	241617	241617	M						226337
3	2100	107.78	4	242	226337	226337	K						219842
4	2100	110.692	2	242	232453	232453	M						241617	M
5	1768	124.345	12	242	219842	219842	K						232453
6	1768	127.359	9	242	225170	225170	M						225170
1	2356	42.314	1	146	99691	99691	K	CXCL1		99691			232860	K	0.428116	1.00576	1.00576
2	2356	83.784	1	237	197394	197394	M			96343			226337		0.425662	1	1
3	2048	47.042	1	146	96343	96343	K			90480			219842		0.411568	0.966891	0.966891
4	2048	92.603	1	237	189650	189650	M			197394			241617	M	0.816971	1.9193	1.9193
5	1668	54.245	3	146	90480	90480	K			189650			232453		0.815864	1.9167	1.9167
6	1668	108.284	5	237	180618	180618	M			180618			225170		0.802141	1.88446	1.88446
1	1664	38.702	0	205	64400	64400	K	MMP9		64400			232860	K	0.276561	1.06234	1.06234
2	1664	88.087	10	217	146577	146577	M			58923			226337		0.260333	1	1
3	1408	41.849	0	205	58923	58923	K			50688			219842		0.230566	0.885656	0.885656
4	1408	95.39	10	217	134309	134309	M			146577			241617	M	0.60665	2.33029	2.33029
5	1104	45.913	0	205	50688	50688	K			134309			232453		0.57779	2.21943	2.21943
6	1104	108.394	11	217	119667	119667	M			119667			225170		0.531452	2.04143	2.04143
1	1976	37.096	5	173	73301	73301	K	STAT1		73301			232860	K	0.314786	1	1
2	1976	50.331	6	162	79454	79454	M			73534			226337		0.324887	1.03209	1.03209
3	1560	47.137	7	173	73534	73534	K			65540			219842		0.298123	0.947067	0.947067
4	1560	62.912	11	162	78142	78142	M			79454			241617	M	0.328843	1.04466	1.04466
7	1452	45.138	5	173	65540	65540	K			78142			232453		0.336163	1.06791	1.06791
8	1452	59.774	9	162	76792	76792	M			76792			225170		0.34104	1.0834	1.0834
1	1344	19.955	0	98	26820	26820	K	P-STAT1		26820			73301		0.365889	0.838745	0.838745
2	1344	49.44	1	145	74448	66448	M			32078			73534		0.436234	1	1
4	1508	59.646	5	145	84946	89946	M			29593			65540		0.451526	1.03506	1.03506
5	1508	21.272	0	107	32078	32078	K			74448			76792		0.936995	2.14792	2.14792
6	1560	18.97	0	98	29593	29593	K			84946			79454		1.08707	2.49195	2.49195
7	1560	50.337	0	145	78526	78526	M			78526			78142		1.02258	2.34411	2.34411
	Area	Mean	Min	Max	IntDen	RawIntDen
1	1920	132.409	6	241	254226	254226	K	Action
2	1920	134.377	10	242	258004	258004	M
3	2720	101.688	5	241	276590	276590	K
4	2720	101.5	4	242	276080	276080	M
5	2888	96.151	0	242	277683	277683	M
6	2888	95.738	3	241	276492	276492	K
1	1920	71.708	0	177	137679	137679	K	CXCL12
2	1920	115.861	0	250	222454	222454	M
3	2368	96.04	0	250	227422	227422	M
4	2368	61.379	0	177	145345	145345	K
5	2158	66.56	0	177	143636	143636	K
6	2158	107.126	0	250	231177	231177	M
1	1440	105.758	9	187	152292	152292	K	VEGFA
2	1440	151.974	19	228	218842	218842	M
3	1420	101.183	20	187	143680	143680	K
4	1420	144.09	22	228	204608	204608	M
6	1664	87.538	3	187	145664	145664	K
7	1664	129.315	10	228	215180	215180	M
						%		归一化
CXCL12	137679			K	254226	0.541561		1.03059
	145345				276590	0.525489		1
	143636				276492	0.519494		0.988592
	222454			M	258004	0.862211		1.64078
	227422				276080	0.823754		1.5676
	231177				277683	0.832521		1.58428
VEGFA	152292			K	254226	0.599042		1.13707
	143680				276590	0.519469		0.98603
	145664				276492	0.526829		1
	218842			M	258004	0.848212		1.61003
	204608				276080	0.741119		1.40675
	215180				277683	0.774912		1.4709
